# Supplementary material for: Intermittent Hypoxia Alters the Circadian Expression of Clock Genes in Mouse Brain and Liver
Source: Genes (Basel). 2021 Oct 16;12(10):1627. doi: 10.3390/genes12101627 (PMC8535273; doi:10.3390/genes12101627)
Supplement: Supplementary file 1 [file genes-12-01627-s001.zip]

Archive with 1 entries (1 files):
- genes-1408136.xlsx
