# Supplementary material for: Intermittent Hypoxia Alters the Circadian Expression of Clock Genes in Mouse Brain and Liver
Source: Genes (Basel). 2021 Oct 16;12(10):1627. doi: 10.3390/genes12101627 (PMC8535273; doi:10.3390/genes12101627)
Supplement: Supplementary file 1 [file genes-12-01627-s001.zip › genes-1408136.xlsx]

## Sheet: Canonical clock genes
Brain
Gene	RhythmNormoxiaP	RhythmIHP	MesorNormoxia	MesorIH	MesorDiff	MesorDiffP	AmpNormoxia	AmpIH	AmpDiff	AmpDiffP	PhaseNormoxia	PhaseIH	PhaseDiff	PhaseDiffP
Arntl	0.00572386	0.290529	0.285585	0.36298	0.0773947	0.00463921	0.0487172	0.0366853	-0.0120319	0.741772	1.96405	21.5693	-4.39473	0.20452
Clock	0.189347	0.392358	1.822	2.21337	0.39137	0.0375674	0.166973	0.209337	0.0423641	0.871573	23.8629	16.4256	-7.43733	0.163312
Cry1	0.0485926	9.62e-05	0.220222	0.233974	0.0137518	0.384512	0.0345914	0.0708888	0.0362974	0.109021	15.0329	15.1939	0.161002	0.932512
Cry2	0.151476	0.0215328	1.21197	1.23572	0.0237529	0.757846	0.0947131	0.220075	0.125362	0.249238	15.0156	14.1225	-0.893045	0.788581
Per1	0.00753383	0.0493918	2.59169	3.37664	0.784946	0.0191222	0.709349	0.803153	0.0938043	0.834337	11.1014	12.1155	1.01411	0.666844
Per2	0.000108923	0.000193449	0.313065	0.398376	0.0853112	0.00504081	0.0959495	0.172049	0.0760992	0.07209	15.828	16.6382	0.810189	0.531305
Per3	0.117353	0.16047	0.298821	0.313701	0.0148791	0.553757	0.038815	0.0363036	-0.00251136	0.94208	15.6784	12.9818	-2.69664	0.468015
Npas2	0.622082	0.248165	1.77934	1.88291	0.103575	0.368341	0.0488712	0.164307	0.115435	0.488924	1.23509	16.3433	-8.89181	0.327816
Dbp	0.0015665	2.19e-05	2.87429	2.52903	-0.345263	0.0926896	0.726926	1.07318	0.346249	0.22016	11.8331	11.5788	-0.254327	0.842795
Nr1d1	0.00934247	0.107668	2.57588	3.1085	0.532621	0.0125051	0.461484	0.410976	-0.050508	0.860268	7.88491	9.19662	1.31171	0.614061
Liver
Gene	RhythmNormoxiaP	RhythmIHP	MesorNormoxia	MesorIH	MesorDiff	MesorDiffP	AmpNormoxia	AmpIH	AmpDiff	AmpDiffP	PhaseNormoxia	PhaseIH	PhaseDiff	PhaseDiffP
Arntl	1.75411e-07	7.57891e-11	0.700477	0.623743	-0.0767341	0.301769	0.737065	0.682328	-0.0547365	0.609591	22.9892	22.3767	-0.612444	0.266446
Clock	0.000325099	0.161231	5.30626	5.00956	-0.296708	0.585963	2.05481	0.920951	-1.13386	0.158191	23.7847	22.9801	-0.804623	0.736326
Cry1	1.93764e-08	6.99645e-08	0.90884	1.06254	0.1537	0.13104	0.788646	0.923076	0.13443	0.342086	20.5147	19.507	-1.00775	0.121064
Cry2	0.438522	0.234557	1.11205	1.07256	-0.0394845	0.79265	0.0841442	0.232558	0.148414	0.492787	20.9292	10.0196	-10.9096	0.127685
Per1	0.00015139	0.00770015	4.17555	2.51655	-1.659	0.0457766	4.43226	1.94578	-2.48648	0.0377065	12.1173	11.7093	-0.408056	0.810897
Per2	1.59976e-06	0.0459837	0.740561	0.748434	0.00787328	0.959427	0.62197	0.432557	-0.189413	0.389541	14.7286	14.1585	-0.570089	0.732134
Per3	3.61767e-08	0.023066	0.770985	0.760815	-0.0101693	0.946279	0.657103	0.492346	-0.164758	0.440976	12.4838	13.0461	0.562306	0.703994
Npas2	1.67017e-05	5.75554e-06	0.327613	0.229553	-0.09806	0.183452	0.520769	0.332533	-0.188237	0.0831354	0.385896	0.0835765	-0.30232	0.751833
Dbp	2.95923e-06	1.11279e-05	4.29641	3.40319	-0.89322	0.325859	6.41725	4.8363	-1.58095	0.23198	9.65077	9.67356	0.0227899	0.979172
Nr1d1	4.31357e-06	7.05384e-07	4.71019	2.83182	-1.87837	0.0162492	5.59151	3.3524	-2.23911	0.0360886	6.47624	7.05982	0.583588	0.573047

## Sheet: Key
Gene	Gene name
RhythmNormoxiaP	P value of circadian rhythm in normoxia
RhythmIHP	P value of circadian rhythm in intermittent hypoxia
MesorNormoxia	Mesor of circadian rhythm in normoxia
MesorIH	Mesor of circadian rhythm in intermittent hypoxia
MesorDiff	Mesor difference between two conditions
MesorDiffP	P value for mesor difference between two conditions
AmpNormoxia	Amplitude of circadian rhythm in normoxia
AmpIH	Amplitude of circadian rhythm in intermittent hypoxia
AmpDiff	Amplitude difference between two conditions
AmpDiffP	P value for amplitude difference between two conditions
PhaseNormoxia	Acrophase of circadian rhythm in normoxia
PhaseIH	Acrophase of circadian rhythm in intermittent hypoxia
PhaseDiff	Phase difference between two conditions
PhaseDiffP	P value for phase difference between two conditions
